# Supplementary material for: Blood-derived non-extracellular vesicle proteins as potential biomarkers for the diagnosis of early ER+ breast cancer and detection of lymph node involvement
Source: F1000Res. 2018 May 10;7:283. Originally published 2018 Mar 6. [Version 3] doi: 10.12688/f1000research.14129.3 (PMC6008847; doi:10.12688/f1000research.14129.3)
Supplement: The mass spectrometry analysis results from all patient samples [file f1000research-7-16246-s0000.tgz]

Archive with 1 entries (1 files):
- cde0d3c7-f158-4a00-af8f-248668b16614_dataset_1_revised.zip
